# Supplementary material for: Genomic Analyses Reveal Evidence of Independent Evolution, Demographic History, and Extreme Environment Adaptation of Tibetan Plateau Agaricus bisporus
Source: Front Microbiol. 2019 Aug 13;10:1786. doi: 10.3389/fmicb.2019.01786 (PMC6700258; doi:10.3389/fmicb.2019.01786)
Supplement: Supplementary file 1 [file Data_Sheet_1.xlsx]

## Sheet: Sheet1
TABLE S1. Repeat sequence statistics in ABM genome
	Repbase TEs		TE protiens		De novo		Combined TEs
Type	Length (Bp)	% in genome	Length (Bp)	% in genome	Length (Bp)	% in genome	Length (Bp)	% in genome
DNA	79830	0.26	10200	0.03	114046	0.37	181920	0.6
LINE	33450	0.11	48992	0.16	356898	1.17	402936	1.32
SINE	4044	0.01	0	0	0	0	4044	0.01
LTR	695980	2.29	924733	3.04	2400780	7.89	2622293	8.62
Other	0	0	0	0	0	0	0	0
Unknown	0	0	0	0	715750	2.35	715750	2.35
Total	807592	2.65	983610	3.23	3500009	11.5	3803256	12.5
