# Supplementary material for: Genomic Analyses Reveal Evidence of Independent Evolution, Demographic History, and Extreme Environment Adaptation of Tibetan Plateau Agaricus bisporus
Source: Front Microbiol. 2019 Aug 13;10:1786. doi: 10.3389/fmicb.2019.01786 (PMC6700258; doi:10.3389/fmicb.2019.01786)
Supplement: Supplementary file 2 [file Data_Sheet_2.xlsx]

## Sheet: Sheet1
TABLE S2. Number of ncRNA in the ABM genome
Type		Copy(w)	Average length(bp)	Total length(bp)	% of genome
miRNA		68	70.49	4793	0.000158
tRNA		201	73.41	14757	0.048484
rRNA		170	253.63	43117	0.141662
	18S	71	417.89	29670	0.097481
	28S	62	140.97	8740	0.028715
	5.8S	37	127.22	4707	0.015465
	5S	0	0	0	0
snRNA	snRNA	10	133.2	1332	0.004376
	CD-box	3	92.67	278	0.000913
	HACA-box	0	0	0	0
	splicing	7	150.57	1054	0.003463
